# Supplementary material for: MicroRNA Expression Profiles as Biomarkers of Response to Disease-Modifying Therapies in Multiple Sclerosis: A Systematic Review
Source: Int J Mol Sci. 2026 Jul 9;27(14):6138. doi: 10.3390/ijms27146138 (PMC13410017; doi:10.3390/ijms27146138)
Supplement: Supplementary file 1 [file ijms-27-06138-s001.zip]

Archive with 4 entries (4 files):
- Data extraction.xlsx
- PROSPERO registration protocol_final version.pdf
- Risk of bias.xlsx
- Search Strategy_supplementary material.pdf
