# Supplementary material for: MicroRNA Expression Profiles as Biomarkers of Response to Disease-Modifying Therapies in Multiple Sclerosis: A Systematic Review
Source: Int J Mol Sci. 2026 Jul 9;27(14):6138. doi: 10.3390/ijms27146138 (PMC13410017; doi:10.3390/ijms27146138)
Supplement: Supplementary file 1 [file ijms-27-06138-s001.zip › Data extraction.xlsx]

## Sheet: Sheet1
Author	Year of publication	Country	Study Design	Number of patients	Number of patients at each timepoint	MS Phenotype	Diagnostic criteria	Mean age (y) ± SD OR Median [IQR]	Gender distribution (F/M)	Disease duration (mean/median y ± SD/range()/IQR[])	Relapse activity pre-baseline (ARR prior year)	Baseline EDSS (mean ± SD/median ± IQR/range)	Baseline MRI activity	Treatment	Treatment-Naïve	Previously treated at study entry	Washout period	Follow-up duration	Definition of treatment response	Sample type	miRNA profiling method	RNA extraction kit	Normalization strategy	Timepoint of sampling	Analysis approach	Multiple testing correction	Relevant investigated miRNA	Change in expression after treatment	Statistical tests	Statistical significance (p value)	Predictive performance (AUC)	Association with treatment response	Notes
Carbone et al.	2025	Italy	observational, prospective, longitudinal	19 DMF, 19HC	T0=19; T1(3m)=11; T2(6m)=15; T3(12m)=10; T4(24)=13	RRMS	Revised McDonald	34.6 ± 2.6	13:06:00	N/R	N/R	2.0 ± 0.84	N/R	Dimethyl Fumarate	19	0	N/A	2 years	decrease in EDSS over the 2 years following treatment initiation	Plasma	qRT-PCR (SYBR Green, LNA primers; miRCURY platform, Qiagen; ABI QuantStudio 6 Flex)	miRCURY RNA Isolation Kit – Biofluid (Qiagen), from 300 μL plasma; heparinase-treated prior to RT	ΔCt method using global mean normalization; results expressed as log2 fold change relative to healthy controls.	Baseline (T0), 3M (T1), 6M (T2), 12M (T3), 24M (T4)	Baseline miRNA levels were compared between EDSS-defined good and poor responders; longitudinal within-subject changes were assessed relative to baseline (3–24 months); treatment-induced fold changes were compared between responder groups	N/R	miR-223-3p	↓ at 3–6 months	Unpaired Student's t-test/Mann–Whitney; paired comparisons for longitudinal change; correlation analyses	p ≤ 0.05	N/P	Baseline + fold change discriminate good vs poor responders + correlation with EDSS	Missing samples at specific follow-up were adressed by considering the data from the immediately subsequent time point
[21]				8 R, 11 NR																							miR-23a-3p	↓ at 3–6 months		p ≤ 0.05		Baseline + fold change discriminate responders
																											mir-23b-3p	No persistent overall modulation		p ≤ 0.05		Baseline + fold change discriminate responders
																											mir-27a-3p	No persistent overall modulation		p ≤ 0.05		Baseline + fold change discriminate responders
																											miR-27b-3p	No persistent overall modulation		p ≤ 0.05		Baseline + fold change discriminate responders
Casanova et al.	2023	Spain	observational, prospective, longitudinal	26 GA	T0=26; T1(2y)=25; T2(5y)=24	RRMS	N/R	32.8 (26.6–44.9)	18:08:00	N/R	N/R	1.4± 1.7	N/R	Glatiramer Acetate	0	26 GA	N/A	5 years	CDP (6-month confirmed EDSS increase), MRI activity (≥1 gadolinum-enhancing lesion and/or ≥2 new or enlarging T2 lesions), new relapses, NEDA-3	Serum	Targeted qRT-PCR (miRCURY LNA SYBR Green Custom PCR Panels, Qiagen; LightCycler 96, Roche)	miRNeasy Serum/Plasma Advanced Kit (Qiagen)	Mean of endogenous controls (miR-191-5p, miR-30c-5p)	Baseline only	Association between baseline miRNA levels and 2- and 5-year clinical and radiological outcomes (CDP, NEDA-3, MRI activity).	N/R	miR-9-5p	N/A	Mann–Whitney U; backstep multivariate regression	p=0.047 (backstep multivariate regression)	N/P	Significant association with EDSS progression at 2 years	Treatment switching during follow-up may confound long-term response associations
[22]																											miR-126-3p	N/A		p =0.05 (Mann–Whitney U test)		Significant association with CDP at 2 years
																											miR-138-5p	N/A		p =0.033 (Mann–Whitney U test)		Significant association with NEDA-3 at 2 years
																											miR-146a-5p	N/A		p =0.044 (Mann–Whitney U test)		Significant association with CDP at 2 years
																											miR-200c-3p	N/A		Not significant (Mann–Whitney U test)		No significant association
																											miR-223-3p	N/A		Not significant (Mann–Whitney U test)		No significant association
De Felice et al.	2014	Italy	observational, prospective, longitudinal	50 IFN-B	T0=50; T1(3m)=50; T2(6m)=50	RRMS	McDonald	29 ± 3	18:22:00	4 ± 2	N/R	2.8± 2	N/R	Interferon β	50	0	N/A	6 months	No increase in EDSS score and no relapses during follow-up	PBMCs	Small RNA cloning and sequencing followed by targeted qRT-PCR validation (miScript SYBR Green, Qiagen)	TRIzol reagent (Invitrogen)	Endogenous control RNU6B; relative quantification using 2−ΔΔCt method.	Baseline (T0), 3M (T1), 6M (T2)	Longitudinal change in miRNA expression after IFN-β initiation, analyzed separately in responders and non-responders.	N/R	miR-26a-5p	↑ at 3 months in responders	One-way ANOVA + Student–Newman–Keuls	p < 0.05	N/P	Longitudinal change observed in R, but not in NR; no direct R vs NR test
[23]				40 R, 10 NR																							miR-155	No significant change reported		Not significant / not reported as differentially expressed in validation cohort
																											miR-3676	No significant change reported		Not significant / not reported as differentially expressed in validation cohort
																											miR-18b	No significant change reported		Not significant / not reported as differentially expressed in validation cohort
																											miR-599	No significant change reported		Not significant / not reported as differentially expressed in validation cohort
																											miR-326	No significant change reported		Not significant / not reported as differentially expressed in validation cohort
Ebrahimkhani et al.	2020	Australia	observational, prospective, longitudinal	29 FGL	T0=29 ; T1(6m)=29; T2(12m)=29	RRMS	2010 McDonald	38.6±10.2	17:12:00	4.9 (0.1-26.5)	N/R	1.7±1.3	N/R	Fingolimod	29	0	N/A	1 year	MRI activity (Gd-enhancing lesions).	Serum Exosomes	Small RNA sequencing (Illumina HiSeq 2000)	Plasma/Serum Circulating & Exosomal RNA Purification Kit (Norgen Biotek)	RNA-seq analysis tools in the Bioconductor "limma" package; Read counts were first converted to log2-counts-per-millions to stabilize variances at high counts.	Baseline (T0), 6M (T1)	Longitudinal change in miRNA expression after Fingolimod initiation, analyzed within responders group (baseline vs 6-month follow up)	No (for miRNA differential expression); FDR (Benjamini–Hochberg) and Bonferroni corrections applied in enrichment analyses	miR-150-5p	↓ at 6 months in positive responders	Limma moderated t-test; logistic regression; Random Forest; ROC; Fisher exact test	p=0.0012 (baseline vs 6 months, positive responders)	N/R † ROC/AUC reported only for active vs quiescent classification (AUC 0.65–0.91), not for these longitudinal analyses.	Longitudinal change in positive responders; no direct R vs NR test
[24]																			Stable responders: no Gd-enhancing lesions at baseline and 6 months								miR-548e-3p	↓ at 6 months in positive responders		p=0.0059 (baseline vs 6 months, positive responders)	N/R	Longitudinal change in positive responders; no direct R vs NR test
																			Positive responders: active at baseline and quiescent at 6 months								miR-130b-3p	↑ at 6 months in positive responders		p=0.0043 (baseline vs 6 months, positive responders)	N/R	Longitudinal change in positive responders; no direct R vs NR test
																											miR-654-5p	↑ at 6 months in positive responders		p=0.0475 (baseline vs 6 months, positive responders)	N/R	Longitudinal change in positive responders; no direct R vs NR test
																											miR-487b-3p	↑ at 6 months in positive responders		p=0.0275 (baseline vs 6 months, positive responders)	N/R	Longitudinal change in positive responders; no direct R vs NR test
																											miR-203a, miR-193a-5p, miR-379-5p, miR-370-3p, miR-382-5p, miR-493-3p, miR-432-5p, miR-485-5p, miR-2110, miR-1307-3p, miR-1908-5p	↑ at 6 months in stable responders		p<0.05 (baseline vs 6 months, stable responders)	N/R	Longitudinal change in stable responders; no direct R vs NR test
Eftekharian et al.	2019	Iran	Observational case–control	78 FGL, 79 HC	78 (single timepoint)	RRMS	Poser's	31.12 ± 8.18	58:20	5.2 ± 4.5	N/R	3.25 ± 1.15	N/R	Fingolimod	N/R	N/R	N/R	2 years	No increase in EDSS and no relapse during 2 years follow-up	Peripheral whole blood	qRT-PCR (TaqMan assays)	Hybrid-R™ Blood RNA Extraction Kit (Geneall Biotechnology)	Endogenous control RNU6B	Single timepoint (not specified)	miRNA expression compared between healthy controls and subgroups of MS patients (responders and non-responders)	N/R	miR-96-5p	N/A	Bayesian multilevel model; ROC analysis	Not significant		No significant difference between HC and responder subgroups
[27]				49 R, 29 NR																							miR-211-5p	N/A		p= 0.004 (R); 0.018 (NR); 0.017 (F R)	0.543 (R vs NR analysis)	downregulated in both R and NR compared to HC; downregulated in responder F compared to F HC
																											miR-15a	N/A		Not significant		No significant association
																											miR-34a-5p	N/A		p=0.013 (R)	0.556 (R vs NR analysis)	decreased in R compared to HC
																											miR-204-5p	N/A		p=0.04 (M NR)	0.614 (R vs NR analysis)	downregulated in M NR compared to M HC
																											miR-501-5p	N/A		Not significant		No significant association
																											miR-524-5p	N/A		Not significant		No significant association
Fattahi et al.	2019	Iran	Cross-sectional study	70 IFN-B, 20 HC	70 (single timepoint)	RRMS	McDonald	33.72 ± 8.19 (R)	30:5 (R)	N/R	N/R	0-5 (R)	N/R	Interferon β	0	70	N/A	≥1 year prior to sampling (used to define treatment response)	No increase in EDSS and no relapse during follow-up	PBMCs	qRT-PCR (Real Q Plus Master Mix Green - Ampliqon, Denmark)	RiboEx Kit (GeneAll)	Endogenous control RUN48 and SNORD44; relative quantification using 2^-ΔΔCT method	Single timepoint (≥1 year after IFN-β initiation)	miRNA expression compared between responders and non-responders and between healthy controls and subgroups of MS patients	N/R	miR-29b-3p	N/A	Student’s t-test	p<0.05	N/P	decreased in responders vs non-responders (~3.5-fold)
[15]				35 R, 35 NR				35.44 ± 8.06 (NR)	29:6 (NR)			0-5 (NR)															miR-29-5p	N/A		p<0.05		decreased in responders vs non-responders (~3-fold)
Fattahi et al.	2020	Iran	Cross-sectional study	70 IFN-B	70 (single timepoint)	RRMS	McDonald	33.72 ± 8.19 (R)	30:5 (R)	N/R	N/R	0-5 (R)	N/R	Interferon β	0	70	N/A	≥1 year prior to sampling (used to define treatment response)	No increase in EDSS and no relapse during follow-up	PBMCs	qRT-PCR (RealQ Plus Master Mix Green - Ampliqon)	RiboEx Kit (GeneAll)	Endogenous control RUN48; relative quantification using 2^-ΔΔCT method	Single timepoint (≥1 year after IFN-β initiation)	miRNA expression compared between responders and non-responders and between healthy controls and subgroups of MS patients	N/R	miR-326	N/A	Student’s t-test	p=0.7	N/P	No significant association (lower expression reported in R vs NR)
[30]				35 R, 35 NR				35.44 ± 8.06 (NR)	29:6 (NR)			0-5 (NR)
Giuliani et al.	2021	Italy	Observational, prospective, longitudinal	24 DMF, 21 HC	T0=24; T1(4m)=16	RRMS	McDonald	42 (36 – 45)	14:10:00	4 [2 – 10]	N/R	1.5 [1 – 3]	N/R	Dimethyl Fumarate	8	16	2 weeks IFN-B/GA	1 year	Disability progression defined by EDSS/ARMSS change at 12 months	Plasma	qRT-PCR	N/R	Spike-in cel-miR-39 normalization; relative expression calculated using 2−ΔCt	Baseline (T0), 4M (T1)	Longitudinal change in miRNA expression after DMF initiation (baseline vs 4-month follow-up), with subgroup analysis according to disability progression.	N/R	miR-34a-5p	No significant change	Mann–Whitney U; Wilcoxon; Spearman's correlation	Not significant	N/P	No association reported
[25]																	4 weeks FGL/NTZ/cyclosporine										miR-125a-5p	Decreased after treatment		p=0.028 (Mann-Whitney; progressjon), p=0.001 (Wilcoxon; baseline vs 4 months)		Lower 4-month levels associated with disability progression
																											miR-146a-5p	Decreased after treatment		p=0.042 (Mann–Whitney; progression), p<0.001 (Wilcoxon; baseline vs 4 months)		Lower 4-month levels associated with disability progression
																											miR-155	Decreased after treatment		p=0.013 (Wilcoxon; baseline vs 4 months)		No association reported
Gonzalez-Martinez et al.	2023	USA	Observational, prospective, longitudinal (discovery and validation cohorts)	53 FGL	53 (single timepoint)	RRMS	McDonald	42.2 ± 12.20	40/13	N/R	N/R	1.64±1.15	N/R	Fingolimod	6	47	N/R	2 years	NEDA-3 at 2 years follow-up (no EDSS progression, no relapses, no MRI activity)	Serum	LNA SYBR Green–based RT-qPCR miRNA panel (Exiqon) with RT-qPCR validation	miRCURY RNA Isolation Kit (Exiqon)	NormFinder (average of assays detected in all samples; ΔCq method)	Single timepoint (6–12 months after fingolimod initiation)	miRNA expression in patients with NEDA-3 vs EDA-3 at 2 years	N/R	miR-548a-3p	N/A	Wilcoxon rank sum test; proportional odds model; ROC analysis	p = 0.04 (discovery); p = 0.03 (validation)	0.882 (in validation cohort - NEDA-3 vs EDA-3)	Higher expression in NEDA-3 vs EDA-3
[13]				31 discovery
				22 validation
Magner et al.	2016	USA	Observational case–control	50 IFN-B, 24 NTZ, 25 HC	T0 = 50; T1 (48 h post-IFNβ1a) = 50	RRMS	N/R	54 ± 7 (R)	21:4 (R)	18 ± 8.8 (R)	N/R	2.3 (0.8)	N/R	Interferon β1a	0	50	N/A	48 hours	No MRI or clinical activity for at least 2 years on IFN	PBL	Small RNA sequencing (Illumina HiSeq 2000)	miRVana RNA Isolation Kit (Life Technologies)	Not explicitly reported (edgeR used for analysis)	T0=prior to a scheduled IFN-B dose	miRNA expression compared between treated (good/poor responders) vs untreated MS patients and pre-IFNβ1a vs 48 h post-injection	False discovery rate (FDR ≤ 0.05)	miR-145	Expression normalized after IFNβ1a treatment	edgeR differential expression analysis	N/R for responders vs non-responders	N/P	Normalized in treated patients regardless of response
[28]				25 R, 25 NR		SPMS		51 ± 11 (NR)	20:5 (NR)	18.1 ± 11.1 (NR)		4.4 (2.1)		Natalizumab										T1=48h after the IFN-B dose			miR-494	Decreased in good responders after treatment (restored toward healthy control levels)		p = 0.0011		Differential expression in good responders vs untreated; restored toward HC levels; no direct GR vs PR comparison
																								Intermediate 4h sampling			miR-100-5p	Altered in IFNβ1a-treated patients (no acute change after injection)		p = 0.0002		Differential expression in good responders vs untreated; no direct GR vs PR comparison
																											miR-3614	Increased 48 h after IFNβ1a injection		p = 0.0005		Acutely induced after IFNβ1a; not specifically associated with response status
																											miR-107	Not assessed for treatment-induced change		N/R		No association with treatment response (associated with EDSS/disease severity)
Manna et al.	2018	Italy	Cross-sectional study	11 IFN-B	11 (single timepoint)	RRMS	McDonald	33.0 ± 3.5 (R)	2:2 (R)	N/R	N/R	1.5-2	N/R	Interferon β1a	4	7	N/A	≥2 years prior to sampling (used to define treatment response)	No increase in EDSS, no relapse and no MRI activity during follow-up	Serum Exosomes	TaqMan OpenArray Human MicroRNA Panel (qRT-PCR); validation by miRCURY LNA RT-qPCR (Exiqon/Qiagen)	miRNeasy Serum/Plasma Kit (Qiagen)	Spike-in cel-miR-39 normalization; relative expression calculated using 2^-ΔΔCt	Single timepoint (treatment-naïve patients and IFN-β-treated patients after ≥2 years of therapy)	miRNA expression compared between IFN-β–treated RRMS patients and treatment-naïve RRMS patients	N/R	miR-22-3p	↑ in IFN-β–treated vs treatment-naïve	Student’s t-test; one-way ANOVA	p ≤ 0.001 (ANOVA) for naïve vs responders vs non-responders	N/P	Upregulated after treatment; modulation observed in responders; no direct R vs NR comparison
[31]																											miR-146a-5p	↓ in IFN-β–treated vs treatment-naïve		p ≤ 0.05 (ANOVA)		Downregulated after treatment; modulation observed in responders; no direct R vs NR comparison
																											miR-23a-3p	↓ in IFN-β–treated vs treatment-naïve		p ≤ 0.001 (ANOVA)		Downregulated after treatment; modulation observed in responders; no direct R vs NR comparison
																											miR-223-3p	↓ in IFN-β–treated vs treatment-naïve		p ≤ 0.001 (ANOVA)		Downregulated after treatment; modulation observed in responders; no direct R vs NR comparison
																											miR-26a-5p	↓ in IFN-β–treated vs treatment-naïve		p ≤ 0.05 (ANOVA)		Downregulated after treatment; modulation observed in responders; no direct R vs NR comparison
				4 R, 3 NR				37.3 ± 6.8 (NR)	3:0 (NR)			4-6															miR-660-5p	↑ in IFN-β–treated vs treatment-naïve		p ≤ 0.001 (ANOVA)		Upregulated after treatment; modulation observed in responders; no direct R vs NR comparison
Mazdeh et al.	2020	Iran	Observational case–control	78 FGL , 79 HC	78 (single timepoint)	RRMS	Poser's	36.28 ± 8.8	58:20	5.2 ± 4.5	N/R	3.25 ± 1.15	N/R	Fingolimod	0	78	N/A	≥6 months prior to sampling (used to define treatment response)	No increase in EDSS, no relapse and no MRI activity during follow-up	Peripheral whole blood	TaqMan MicroRNA RT-qPCR assay	Hybrid-R Blood RNA Kit (GeneAll)	RNU6B normalization; relative expression calculated using Ln(Efficiency^-ΔCt)	Single timepoint (≥6 months after FGL initiation)	miRNA expression compared between fingolimod responders, non-responders and healthy controls	N/R	miR-381-3p	Not assessed	Bayesian multilevel model	p=0.005	N/P	no significant difference in the expression of miRNA between R and NR; ↑ in R vs HC
[29]				49 R, 29 NR																							miR-655-3p	Not assessed		p=0.014, p<0.0001		no significant difference in the expression of miRNA between R and NR; ↓ in R and NR vs HC
Mousavi et al.	2020	Iran	Cross-sectional study	100 IFN-B	100 (single timepoint)	RRMS	McDonald	34.48 ± 8.89 (R)	38:12 (R)	5.24± 4.90 (R)	N/R	1.5± 0.6	N/R	Interferon β1a	0	100	N/A	≥1 year prior to sampling (used to define treatment response)	No increase in EDSS, no relapse and no MRI activity during follow-up	Peripheral whole blood	SYBR Green RT-qPCR	Hybrid-R Blood RNA purification kit (GeneAll)	Endogenous control U6 snRNA; relative expression calculated using 2^-ΔΔCt	Single timepoint (≥12 months after IFN-B initiation)	miRNA expression compared between IFN-β1a responders and non-responders	N/R	miR-185-5p	Not assessed	Unpaired Student’s t-test	p=0.001	0.6635 (R vs NR)	significantly downregulated in R vs NR
[32]				50 R, 50 NR				34.08 ± 9.34 (NR)	41:9 (NR)	6.79± 4.56 (NR)		3± 2.07															miR-320a	Not assessed		p=0.169		No significant difference in the expression between R and NR
Tahmasebivand et al.	2020	Iran	Cross-sectional study	105 IFN-B	105 (single timepoint)	RRMS	McDonald	34.30 ± 8.76 (R)	34:18 (R)	5.03 ± 4.91 (R)	N/R	1.5 ± 0.6 (R)	N/R	Interferon β	0	105	N/A	≥1 year prior to sampling (used to define treatment response)	No relapses and no MRI activity during follow-up	Peripheral whole blood	SYBR Green RT-qPCR	Hybrid-R Blood RNA purification kit (GeneAll)	Endogenous control U6 snRNA; relative expression calculated using 2^-ΔΔCt	Single timepoint (≥12 months after IFN-B initiation)	miRNA expression compared between IFN-β responders and non-responders	N/R	miR-504	Not assessed	Unpaired Student’s t-test	p=0.0087	0.629 (R vs NR)	Higher expression in responders vs non-responders
[33]				52 R, 53 NR				34.16 ± 9.5 (NR)	44:9 (NR)	6.59 ± 4.50 (NR)		3 ± 2.07 (NR)															miR-711	Not assessed		p=0.29		No significant difference in the expression between R and NR
Torres-Iglesias et al.	2025	Spain	observational, prospective, longitudinal	80 DMT	T0=80; T1(3m)=80; T2(12m)=80	RRMS	McDonald	44.06 ± 9.03 (R)	25:24 (R)	10.29 ± 10.04 (R)	N/R	1.89 ± 2.07 (R)	N/R	Natalizumab	N/R (mixed cohort)	N/R (some patients switching DMT)	According to clinical practice	1 year	NEDA-3 at 12-month follow-up (no EDSS progression, no relapses, no MRI activity)	Plasma extracellular vesicles	Small RNA sequencing (Illumina platform HiSeq 2500)	miRNeasy Serum/Plasma Advanced Kit (Qiagen)	DESeq2 normalization	Baseline (T0), 3 M (T1)	miRNA expression compared between responders (NEDA-3/NEDA-4/NEDA-5) and non-responders (EDA-3/EDA-4/EDA-5)	FDR (implicit in DESeq2)	miR-28-3p	Not assessed	DESeq2 differential expression analysis; logistic regression; ROC analysis	p ≤ 0.05		↓ in patients with NEDA-3/NEDA-4/NEDA-5
[26]				49 R, 31 NR				43.82 ± 11.23 (NR)	18:13 (NR)	12.77 ± 11.41 (NR)		2 ± 2.29 (NR)		Teriflunomide					NEDA-4 at 12-month follow-up (NEDA-3 + brain structure volume)								miR-326	Not assessed		p ≤ 0.05		↓ in patients with NEDA-3/NEDA-4/NEDA-5
														Interferon					NEDA-5 at 12-month follow-up (NEDA-4 + cognitive progression)								mir-98-5p	Not assessed		p ≤ 0.05	0.86 (combined model, NEDA-3)	↓ in patients with EDA-3/EDA-4/EDA-5
														Dimethyl Fumarate													miR-144-5p	Not assessed		p ≤ 0.05	1.0 (combined model, NEDA-4)	↓ in patients with EDA-3/EDA-4/EDA-5
														Ocrelizumab													miR-660-5p	Not assessed		p ≤ 0.05		↓ in patients with EDA-4
														Siponimod													miR-222-3p	Not assessed		p ≤ 0.05		↓ in patients with EDA-4
														Cladribine													miR-23a-3p	Not assessed		p ≤ 0.05		associated with NEDA-5
																											miR-574	Not assessed		p ≤ 0.05		↓ in patients with EDA-3/EDA-4/EDA-5
																											miR-126-5p	Not assessed		p ≤ 0.05	0.93 (combined model, NEDA-5)	↓ in patients with NEDA-3/NEDA-4/NEDA-5
																											miR-4433b	Not assessed		p ≤ 0.05		↓ in patients with NEDA-3/NEDA-4/NEDA-5
																											miR-660	Not assessed		p ≤ 0.05		↓ in patients with EDA-3/EDA-4/EDA-5

## Sheet: Abbreviations
CDP	Confirmed disability progression (CDP)
DMF	Dimethyl fumarate (DMF)
EDA	Evidence of disease activity (EDA)
EDSS	Expanded disability status scale (EDSS)
F	female
FGL	Fingolimod
GA	Glatiramer acetate
HC	healthy controls
IFN-B	Interferon Beta
IQR	Interquartile Range
M	male
miRNA	microRNA
m	Months
MRI	magnetic resonance imaging
MS	multiple sclerosis
N/A	Not assessed
N/P	Not performed
N/R	Not reported
NEDA	No evidence of disease activity (NEDA)
NR	non-responders
NTZ	Natalizumab (NTZ)
PBL	Peripheral blood leukocytes
PBMCs	peripheral blood mononuclear cells
R	responders
RNA	ribonucleic acid
RRMS	relapsing-remitting MS
RT-qPCR	Reverse Transcription-quantitative Polymerase Chain Reaction
SD	Standard deviation
SPMS	secondary progressive MS
y	years
ARR	annual relapse rate
Gd	gadolinium
