# Supplementary material for: MicroRNA Expression Profiles as Biomarkers of Response to Disease-Modifying Therapies in Multiple Sclerosis: A Systematic Review
Source: Int J Mol Sci. 2026 Jul 9;27(14):6138. doi: 10.3390/ijms27146138 (PMC13410017; doi:10.3390/ijms27146138)
Supplement: Supplementary file 1 [file ijms-27-06138-s001.zip › Risk of bias.xlsx]

## Sheet: NOS-Cohort studies
	First Author	Year	Study Design	S1	S2	S3	S4	C1	C2	O1	O2	O3	Total Score	Risk Level	Quality	Justification
	Carbone et al.	2025	observational, prospective, longitudinal	1	0	1	1	0	0	1	1	1	6	Moderate	Moderate	C - 0 - No adjustment for confounders
																O3 - 1 - Missing samples at specific follow-up were adressed by considering the data from the immediately subsequent time point
	Casanova et al.	2023	observational, prospective, longitudinal	1	0	1	1	0	0	1	1	1	6	Moderate	Moderate	S2 - 0 - Control group was not used
																C- 0 -Other variables were not included due to the small and homogeneous group
	De Felice et al.	2014	observational, prospective, longitudinal	1	0	1	1	0	0	1	1	1	6	Moderate	Moderate	S2 - 0 - Control group was not used
																C- 0 - No adjustment for confounders
	Ebrahimkhani et al.	2020	observational, prospective, longitudinal	1	0	1	1	0	0	1	1	1	6	Moderate	Moderate	S2 - 0 - Control group was not used
																C- 0 - No adjustment for confounders
	Giuliani et al.	2021	Observational, prospective, longitudinal	1	0	1	1	0	0	1	1	1	6	Moderate	Moderate	C - 0 - No adjustment for confounders
																S2 - 0 - Control group was not used
																O3 - 1 - Missing samples at specific follow-up points but patients completed the follow-up period
	Gonzalez-Martinez et al.	2023	Observational, prospective, longitudinal (discovery and validation cohorts)	1	0	1	1	1	0	1	1	1	7	Low	High	S2 - 0 - Control group was not used
																C1 - 1 -adjusted for age, sex and EDSS at baseline
	Torres-Iglesias et al.	2025	observational, prospective, longitudinal	1	0	1	1	0	0	1	1	1	6	Moderate	Moderate	S2 - 0 - Control group was not used

## Sheet: NOS Case-Control
First Author	Year	Study Design	S1	S2	S3	S4	C1	E1	E2	E3	Total Score	Risk Level	Quality	Notes
Eftekharian et al.	2019	Observational case–control	1	1	1	1	1	1	1	0	7	Low	High
Magner et al.	2016	Observational case–control	1	1	1	1	0	1	1	0	6	Moderate	Moderate
Mazdeh et al.	2020	Observational case–control	1	1	1	1	0	1	1	0	6	Moderate	Moderate

## Sheet: JBI Critical Appraisal Checklis
First Author	Year	Study Design	Q1	Q2	Q3	Q4	Q5	Q6	Q7	Q8	Risk of bias	Justification
Fattahi et al.	2019	Cross-sectional study	Yes	Yes	Yes	Yes	No	No	Yes	Yes	Moderate	potential confounding factors were neither identified nor controlled in the statistical analysis
												cross-sectional design limits causal inference between miRNA expression and treatment response.
Fattahi et al.	2020	Cross-sectional study	Yes	Yes	Yes	Yes	No	No	Yes	Yes	Moderate	potential confounding factors were neither identified nor controlled in the statistical analysis
												cross-sectional design limits causal inference between miRNA expression and treatment response.
Manna et al.	2018	Cross-sectional study	Yes	Yes	Yes	Yes	No	No	Yes	Yes	Moderate	potential confounding factors were neither identified nor controlled in the statistical analysis
												cross-sectional design limits causal inference between miRNA expression and treatment response.
Mousavi et al.	2020	Cross-sectional study	Yes	Yes	Yes	Yes	No	No	Yes	Yes	Moderate	potential confounding factors were neither identified nor controlled in the statistical analysis
												cross-sectional design limits causal inference between miRNA expression and treatment response.
Tahmasebivand et al.	2020	Cross-sectional study	Yes	Yes	Yes	Yes	No	No	Yes	Yes	Moderate	potential confounding factors were neither identified nor controlled in the statistical analysis
												cross-sectional design limits causal inference between miRNA expression and treatment response.

## Sheet: Overall
Study design	Tool applied	Overall risk of bias	Notes
Prospective longitudinal studies (n = 7)	NOS-Cohort	moderate	Good selection and outcome assessment; limited comparability due to lack of confounder adjustment and absence of a comparator group
Case–control studies (n = 3)	NOS Case-Control	moderate	Adequate selection and exposure assessment; limited comparability with insufficient control for confounders
Cross-sectional studies (n = 5)	JBI Critical Appraisal Checklist	moderate	Clear inclusion criteria and measurement methods; no identification or control of confounding
